# Supplementary material for: Metallocene-Naphthalimide Derivatives: The Effect of Geometry, DFT Methodology, and Transition Metals on Absorption Spectra
Source: Molecules. 2023 Apr 19;28(8):3565. doi: 10.3390/molecules28083565 (PMC10146125; doi:10.3390/molecules28083565)
Supplement: Supplementary file 1 [file molecules-28-03565-s001.zip]

Archive with 1 entries (1 files):
- molecules-2300880-supplementary.pdf
